# Supplementary material for: N-(2,3-Dimethyl­phen­yl)-2-methyl­benzamide
Source: Acta Crystallogr Sect E Struct Rep Online. 2011 Nov 30;67(Pt 12):o3496. doi: 10.1107/S1600536811050732 (PMC3239120; doi:10.1107/S1600536811050732)
Supplement: Supplementary file 2 [file e-67-o3496-Isup2.hkl]

# 
# h,k,l, Fc-squared, Fo-squared, sigma(Fo-squared) and status flag 
# 
data_I
_shelx_title ' B77 Pc' 
_shelx_refln_list_code          4 
_shelx_F_calc_maximum       70.41 
_exptl_crystal_F_000       256.00 
_reflns_d_resolution_high  0.8402 
 
loop_ 
 _symmetry_equiv_pos_as_xyz 
 'x, y, z' 
 'x, -y, z+1/2' 
 
_cell_length_a     5.8092 
_cell_length_b     4.9253 
_cell_length_c    23.1887 
_cell_angle_alpha  90.000 
_cell_angle_beta   94.229 
_cell_angle_gamma  90.000 
 
_shelx_F_squared_multiplier     1.000 
 
loop_ 
 _refln_index_h 
 _refln_index_k 
 _refln_index_l 
 _refln_F_squared_calc 
 _refln_F_squared_meas 
 _refln_F_squared_sigma 
 _refln_observed_status 
   1   0   0     4855.50     4554.82     15.51 o 
   2   0   0     1272.09     1218.41      9.46 o 
   3   0   0      152.09      149.24      1.42 o 
   4   0   0       55.39       58.04      1.03 o 
   5   0   0        4.29        5.21      0.91 o 
   6   0   0       36.78       39.08      3.72 o 
   0   1   0       61.20       46.55      0.90 o 
   1   1   0     2269.07     2124.87     17.45 o 
   2   1   0       41.75       50.11      2.33 o 
   3   1   0      201.73      189.36      3.69 o 
   4   1   0       42.26       44.02      0.77 o 
   5   1   0       82.81       77.60      1.82 o 
   6   1   0        4.35        4.63      1.19 o 
   0   2   0       38.25       56.21      0.63 o 
   1   2   0      105.14      113.03      1.05 o 
   2   2   0      103.69       96.90      0.94 o 
   3   2   0       49.00       46.28      0.78 o 
   4   2   0       41.98       48.15      1.32 o 
   5   2   0        6.97       10.06      0.57 o 
   6   2   0        1.45        0.50      0.99 o 
   0   3   0       54.58       39.90      0.82 o 
   1   3   0       52.66       61.55      0.63 o 
   2   3   0       42.69       38.41      0.57 o 
   3   3   0       56.04       42.76      1.06 o 
   4   3   0        4.69        3.45      0.39 o 
   5   3   0        2.43        4.39      0.63 o 
   0   4   0       14.13       17.01      0.68 o 
   1   4   0        1.51        3.98      0.52 o 
   2   4   0       33.55       29.24      0.75 o 
   3   4   0       21.56       19.12      0.76 o 
   4   4   0        1.09        0.82      0.79 o 
   5   4   0        4.40        4.60      0.90 o 
   0   5   0        1.30        0.05      0.78 o 
   1   5   0       12.08       15.04      1.44 o 
   2   5   0        5.62        7.84      0.89 o 
   3   5   0        0.54        0.84      0.85 o 
  -6   1   1        1.96        0.51      1.13 o 
  -5   1   1       32.96       39.27      2.89 o 
  -4   1   1       27.01       34.41      0.64 o 
  -3   1   1      114.45      109.39      2.54 o 
  -2   1   1      110.13       89.62      2.62 o 
  -1   1   1       31.61      125.07      2.34 o 
   0   1   1     1977.46     2109.29     16.94 o 
   1   1   1     3750.64     3889.34     21.51 o 
   2   1   1      100.61       94.46      1.45 o 
   3   1   1       32.11       30.33      1.21 o 
   4   1   1       72.78       62.38      1.01 o 
   5   1   1        4.93       11.50      0.99 o 
   6   1   1        3.87        4.81      1.18 o 
  -6   2   1        0.10        0.08      0.97 o 
  -5   2   1       22.91       22.96      0.74 o 
  -4   2   1      147.24      129.29      2.43 o 
  -3   2   1        9.58       10.11      0.39 o 
  -2   2   1       97.62      101.87      2.37 o 
  -1   2   1       30.39       30.37      1.24 o 
   0   2   1      109.68       83.64      1.42 o 
   1   2   1      364.72      409.28      1.47 o 
   2   2   1      247.08      245.77      2.26 o 
   3   2   1       95.17       85.14      1.04 o 
   4   2   1       26.06       32.76      0.84 o 
   5   2   1        5.79        5.72      0.54 o 
   6   2   1        1.16        2.14      1.01 o 
  -5   3   1        2.74        2.11      0.69 o 
  -4   3   1       20.60       22.47      1.02 o 
  -3   3   1       10.33       14.78      0.42 o 
  -2   3   1       48.99       43.20      0.59 o 
  -1   3   1       63.67       54.90      1.14 o 
   0   3   1       11.43       17.57      0.65 o 
   1   3   1       22.96       25.50      0.95 o 
   2   3   1       22.55       27.90      0.50 o 
   3   3   1       51.32       50.65      1.77 o 
   4   3   1       14.32       14.05      0.45 o 
   5   3   1       12.93        8.82      0.72 o 
  -5   4   1        7.41        6.46      0.86 o 
  -4   4   1       13.05       10.36      0.89 o 
  -3   4   1       38.96       37.83      1.33 o 
  -2   4   1       37.93       38.20      0.86 o 
  -1   4   1       19.30       15.46      0.58 o 
   0   4   1       68.46       58.75      1.10 o 
   1   4   1       19.98       13.72      0.59 o 
   2   4   1        6.47        8.79      0.59 o 
   3   4   1        4.53        4.64      0.66 o 
   4   4   1        5.60        4.70      0.82 o 
   5   4   1        2.48        2.52      0.97 o 
  -3   5   1        5.75        4.39      0.85 o 
  -2   5   1       42.36       37.12      1.01 o 
  -1   5   1       68.52       63.76      1.62 o 
   0   5   1       10.66       11.27      0.56 o 
   1   5   1       25.66       22.47      0.96 o 
   2   5   1       24.66       19.39      0.98 o 
   3   5   1        9.08        8.48      0.91 o 
  -6   0   2        4.65        5.08      1.62 o 
  -5   0   2        0.17        0.54      0.40 o 
  -4   0   2       73.28       72.97      1.00 o 
  -3   0   2      656.12      591.16      6.16 o 
  -2   0   2     1931.49     1741.01      6.56 o 
  -1   0   2      467.93      421.99      4.61 o 
   1   0   2     4957.67     5115.67     32.30 o 
   2   0   2      111.60      100.60      2.37 o 
   3   0   2      115.71      108.33      1.25 o 
   4   0   2        7.68        5.45      0.69 o 
   5   0   2      113.46      106.04      3.96 o 
   6   0   2        0.17        0.86      1.70 o 
  -6   1   2        0.12        0.10      1.07 o 
  -5   1   2       23.60       19.92      1.08 o 
  -4   1   2       60.08       53.61      1.25 o 
  -3   1   2       69.80       64.86      1.76 o 
  -2   1   2       61.74       49.48      0.72 o 
  -1   1   2     1156.73     1123.81      5.74 o 
   0   1   2      346.86      238.22      2.59 o 
   1   1   2     4060.74     4058.46     22.65 o 
   2   1   2      599.84      575.62      7.35 o 
   3   1   2       38.37       35.13      0.92 o 
   4   1   2       43.31       40.43      1.43 o 
   5   1   2       13.13       17.01      0.78 o 
   6   1   2        2.79        3.31      1.21 o 
  -6   2   2        0.42       -0.17      0.99 o 
  -5   2   2       18.54       18.23      0.72 o 
  -4   2   2       61.86       73.75      2.19 o 
  -3   2   2        1.83        4.84      0.42 o 
  -2   2   2        5.26        6.99      0.40 o 
  -1   2   2       40.52       42.57      1.21 o 
   0   2   2      202.82      198.17      1.84 o 
   1   2   2     1038.30     1123.53      5.19 o 
   2   2   2      700.64      701.10      4.54 o 
   3   2   2       38.50       49.71      0.92 o 
   4   2   2      119.79      116.36      1.97 o 
   5   2   2       20.02       18.59      0.81 o 
   6   2   2        4.46        4.43      0.99 o 
  -5   3   2        1.70        1.72      0.71 o 
  -4   3   2       46.53       47.65      1.31 o 
  -3   3   2       88.34      104.54      2.65 o 
  -2   3   2        9.79       12.72      0.64 o 
  -1   3   2      101.41      119.44      1.80 o 
   0   3   2      226.57      246.40      2.91 o 
   1   3   2       81.67       75.45      0.65 o 
   2   3   2      157.02      171.01      2.54 o 
   3   3   2      114.57      110.86      2.53 o 
   4   3   2        8.87        7.80      0.42 o 
   5   3   2        2.77        4.75      0.67 o 
  -5   4   2        2.24        2.87      0.82 o 
  -4   4   2        4.44        5.69      0.88 o 
  -3   4   2       22.83       21.54      0.93 o 
  -2   4   2       35.01       33.12      1.68 o 
  -1   4   2       41.06       40.18      0.82 o 
   0   4   2       71.12       59.42      2.18 o 
   1   4   2       21.96       28.21      0.71 o 
   2   4   2       17.04       14.47      0.63 o 
   3   4   2        2.34        2.26      0.65 o 
   4   4   2        2.43        1.32      0.76 o 
  -3   5   2        7.86        8.37      0.89 o 
  -2   5   2       12.41       12.00      0.89 o 
  -1   5   2        5.94        8.90      0.80 o 
   0   5   2        2.32        1.35      0.46 o 
   1   5   2       14.07       15.72      0.91 o 
   2   5   2        0.05        3.41      0.84 o 
   3   5   2        0.36        1.25      0.83 o 
  -6   1   3        1.57        0.82      0.97 o 
  -5   1   3        7.69        7.26      0.48 o 
  -4   1   3       30.20       27.88      0.96 o 
  -3   1   3      116.81      106.81      0.84 o 
  -2   1   3      125.06      117.93      0.75 o 
  -1   1   3        9.47       25.01      0.55 o 
   0   1   3     1095.58     1229.29     13.07 o 
   1   1   3       29.39       37.34      1.31 o 
   2   1   3      430.11      452.60      4.55 o 
   3   1   3        2.52        3.88      0.31 o 
   4   1   3       21.79       25.12      0.73 o 
   5   1   3       74.76       71.75      1.12 o 
   6   1   3       21.88       20.44      1.37 o 
  -6   2   3        1.79        2.67      1.00 o 
  -5   2   3        9.22        8.89      0.63 o 
  -4   2   3       42.29       47.34      1.50 o 
  -3   2   3       26.62       28.25      0.72 o 
  -2   2   3       61.39       70.64      0.75 o 
  -1   2   3       68.03       61.54      1.53 o 
   0   2   3        0.72        1.81      0.41 o 
   1   2   3      252.96      299.75      2.12 o 
   2   2   3      315.36      370.22      3.01 o 
   3   2   3       28.08       31.83      0.58 o 
   4   2   3       65.41       59.08      1.93 o 
   5   2   3        8.77        9.15      0.50 o 
   6   2   3        0.21        0.98      0.99 o 
  -5   3   3        3.75        4.85      0.78 o 
  -4   3   3       20.73       25.14      0.91 o 
  -3   3   3      219.71      196.37      2.90 o 
  -2   3   3        3.19        7.87      0.35 o 
  -1   3   3       30.78       33.11      0.46 o 
   0   3   3      158.15      168.52      1.70 o 
   1   3   3      106.60      122.92      1.30 o 
   2   3   3       66.31       71.84      0.75 o 
   3   3   3       91.31       78.89      1.05 o 
   4   3   3        0.03        1.98      0.37 o 
   5   3   3        0.40        0.49      0.61 o 
  -5   4   3        6.20        6.71      0.99 o 
  -4   4   3       20.34       21.63      1.09 o 
  -3   4   3       49.78       55.57      3.01 o 
  -2   4   3      102.90      106.53      5.63 o 
  -1   4   3       33.93       38.03      1.56 o 
   0   4   3       76.96       74.12      1.36 o 
   1   4   3       40.56       33.92      0.70 o 
   2   4   3       17.63       18.57      0.69 o 
   3   4   3        5.27        4.43      0.70 o 
   4   4   3        0.81        0.66      0.75 o 
  -3   5   3        3.99        4.61      0.93 o 
  -2   5   3        6.05       10.47      1.02 o 
  -1   5   3       61.09       65.81      1.13 o 
   0   5   3       18.79       20.79      1.18 o 
   1   5   3       16.90       19.59      1.07 o 
   2   5   3       15.87       16.23      0.93 o 
   3   5   3       11.99       12.03      0.93 o 
  -6   0   4        1.03        1.18      0.51 o 
  -5   0   4        0.88        0.30      0.95 o 
  -4   0   4       48.04       49.86      0.88 o 
  -3   0   4       28.66       22.09      0.65 o 
  -2   0   4     1151.36      847.16     19.35 o 
  -1   0   4      169.29      165.36      4.64 o 
   0   0   4     1637.55     1483.33     18.21 o 
   1   0   4       80.84       72.19      1.31 o 
   2   0   4      337.66      313.12     10.93 o 
   3   0   4      321.59      292.06      1.92 o 
   4   0   4       25.35       32.88      0.98 o 
   5   0   4       94.27       78.35      2.49 o 
   6   0   4      113.27      114.47      3.34 o 
  -6   1   4        2.04        3.50      0.98 o 
  -5   1   4       11.08       10.53      0.80 o 
  -4   1   4       14.94       21.52      0.76 o 
  -3   1   4       13.01       17.22      0.70 o 
  -2   1   4        2.02        1.91      0.36 o 
  -1   1   4      122.98       83.34      0.90 o 
   0   1   4     1376.05     1416.89     12.74 o 
   1   1   4     1730.12     1662.40      6.85 o 
   2   1   4      313.55      289.92      3.41 o 
   3   1   4       40.97       32.79      0.71 o 
   4   1   4        3.29        3.29      0.31 o 
   5   1   4       33.39       37.07      1.54 o 
   6   1   4        2.36       10.11      1.07 o 
  -6   2   4        2.87        3.39      0.99 o 
  -5   2   4        0.46        1.45      0.61 o 
  -4   2   4       26.23       29.90      0.73 o 
  -3   2   4        3.97        4.77      0.36 o 
  -2   2   4       29.80       29.75      0.47 o 
  -1   2   4      227.69      247.82      1.43 o 
   0   2   4      133.37      117.58      1.53 o 
   1   2   4       94.03       91.74      1.77 o 
   2   2   4      351.66      334.38      3.21 o 
   3   2   4       37.05       44.06      0.68 o 
   4   2   4       22.26       20.92      0.82 o 
   5   2   4        3.09        3.23      0.46 o 
   6   2   4        0.72        0.91      0.91 o 
  -5   3   4        3.97        4.83      0.79 o 
  -4   3   4       12.77       11.62      0.61 o 
  -3   3   4       45.90       60.95      2.78 o 
  -2   3   4       28.44       29.60      0.95 o 
  -1   3   4       15.17       11.71      0.36 o 
   0   3   4       53.18       58.38      1.24 o 
   1   3   4      116.35      110.08      1.14 o 
   2   3   4       17.74       16.36      0.48 o 
   3   3   4      124.91      134.86      2.25 o 
   4   3   4       17.90       18.67      0.61 o 
   5   3   4        0.23        0.61      0.76 o 
  -5   4   4        2.22        2.46      0.98 o 
  -4   4   4        4.98        4.84      0.92 o 
  -3   4   4       60.86       48.76      1.29 o 
  -2   4   4      145.92      134.73      3.11 o 
  -1   4   4       40.20       32.94      0.71 o 
   0   4   4       35.16       37.69      1.50 o 
   1   4   4       11.62       20.95      0.67 o 
   2   4   4        0.08        2.14      0.58 o 
   3   4   4       14.62       11.80      0.77 o 
   4   4   4       18.46       16.86      1.07 o 
  -3   5   4        6.48        4.80      0.96 o 
  -2   5   4       37.48       31.31      1.28 o 
  -1   5   4       28.01       21.45      0.88 o 
   0   5   4       13.45       12.19      0.73 o 
   1   5   4       24.08       19.78      0.88 o 
   2   5   4       15.06       14.52      0.92 o 
   3   5   4        3.91        5.82      0.89 o 
  -6   1   5        0.73        0.18      0.97 o 
  -5   1   5        4.13        4.01      0.51 o 
  -4   1   5       23.81       22.32      0.49 o 
  -3   1   5       81.08       88.41      1.29 o 
  -2   1   5      149.29      148.66      6.54 o 
  -1   1   5       34.73       66.22      3.18 o 
   0   1   5       96.12      103.26      6.83 o 
   1   1   5      904.83      976.44      6.55 o 
   2   1   5      137.77      162.34      1.50 o 
   3   1   5       79.42       74.46      0.99 o 
   4   1   5        2.05        1.35      0.35 o 
   5   1   5        9.68       10.26      0.60 o 
   6   1   5       19.93       18.19      1.14 o 
  -6   2   5        2.79        3.74      0.90 o 
  -5   2   5        2.77        2.53      0.61 o 
  -4   2   5       35.71       37.63      1.34 o 
  -3   2   5       29.29       32.61      0.49 o 
  -2   2   5      198.86      222.90      2.14 o 
  -1   2   5      126.98      141.90      1.70 o 
   0   2   5       75.62       77.69      1.58 o 
   1   2   5      727.32      818.13      6.32 o 
   2   2   5      603.18      628.28      5.00 o 
   3   2   5        6.94        8.50      0.33 o 
   4   2   5        2.64        3.50      0.34 o 
   5   2   5        1.61        0.70      0.60 o 
   6   2   5        0.36        0.14      0.92 o 
  -5   3   5        4.66        4.12      0.79 o 
  -4   3   5       23.08       18.91      0.71 o 
  -3   3   5       24.63       28.69      0.65 o 
  -2   3   5       53.14       45.10      0.55 o 
  -1   3   5        7.74       11.06      0.36 o 
   0   3   5       20.22       30.59      1.18 o 
   1   3   5       25.43       32.54      0.75 o 
   2   3   5       64.95       68.03      0.90 o 
   3   3   5       22.65       23.68      0.71 o 
   4   3   5        6.81        4.72      0.39 o 
   5   3   5        0.63        0.74      0.87 o 
  -4   4   5        5.07        6.58      0.79 o 
  -3   4   5       24.59       28.00      1.41 o 
  -2   4   5       76.90       79.66      2.94 o 
  -1   4   5       68.55       58.69      1.67 o 
   0   4   5       16.45       17.01      0.71 o 
   1   4   5       45.19       34.40      0.80 o 
   2   4   5       24.86       23.55      0.91 o 
   3   4   5       15.98       17.06      0.85 o 
   4   4   5        4.10        2.78      0.78 o 
  -3   5   5        0.25       -0.19      1.02 o 
  -2   5   5        1.88        5.57      1.07 o 
  -1   5   5       13.50       21.81      1.23 o 
   0   5   5       32.02       32.02      1.00 o 
   1   5   5        5.17        9.32      0.82 o 
   2   5   5       11.56       13.48      0.85 o 
   3   5   5        2.46        2.69      0.84 o 
  -6   0   6       21.38       23.55      4.25 o 
  -5   0   6        1.31        1.78      0.84 o 
  -4   0   6       31.67       31.28      0.78 o 
  -3   0   6      272.70      253.68      2.68 o 
  -2   0   6       28.83       29.08      0.69 o 
  -1   0   6      446.75      338.80      6.83 o 
   0   0   6      609.07      535.54      5.32 o 
   1   0   6     1497.59     1370.67     18.21 o 
   2   0   6      595.00      577.39      4.00 o 
   3   0   6      943.97      941.05      9.43 o 
   4   0   6      118.42      113.98      2.91 o 
   5   0   6        0.67        0.02      0.89 o 
   6   0   6       22.02       20.10      1.66 o 
  -6   1   6        0.67        1.81      0.97 o 
  -5   1   6       11.28        9.73      0.59 o 
  -4   1   6       18.19       16.31      0.48 o 
  -3   1   6       77.10       81.00      1.00 o 
  -2   1   6      549.52      581.47      7.90 o 
  -1   1   6      215.99      204.36      8.20 o 
   0   1   6      153.16      164.05      1.26 o 
   1   1   6       95.98      117.60      1.15 o 
   2   1   6      246.63      256.78      2.33 o 
   3   1   6       27.05       26.89      0.64 o 
   4   1   6       40.62       35.26      0.59 o 
   5   1   6        7.45        7.16      0.65 o 
   6   1   6        3.36        5.57      1.01 o 
  -6   2   6        2.75        3.50      0.89 o 
  -5   2   6        4.14        4.50      0.56 o 
  -4   2   6        3.03        3.56      0.49 o 
  -3   2   6       25.08       24.74      0.46 o 
  -2   2   6       95.45       92.58      1.26 o 
  -1   2   6       67.89       70.45      2.18 o 
   0   2   6        1.23        6.35      0.38 o 
   1   2   6      395.61      358.05      4.34 o 
   2   2   6      139.47      130.81      1.61 o 
   3   2   6       22.90       17.00      0.81 o 
   4   2   6        2.58        1.95      0.34 o 
   5   2   6        0.90        0.84      0.72 o 
   6   2   6        0.16        0.15      0.94 o 
  -5   3   6        1.81        1.26      0.76 o 
  -4   3   6        2.66        8.79      0.65 o 
  -3   3   6        5.89        8.63      0.50 o 
  -2   3   6        0.26        5.87      0.39 o 
  -1   3   6        4.45        6.96      0.35 o 
   0   3   6       45.94       39.97      0.78 o 
   1   3   6       21.13       20.99      1.01 o 
   2   3   6       72.04       68.72      0.90 o 
   3   3   6       33.24       27.52      0.61 o 
   4   3   6        0.98        1.14      0.38 o 
   5   3   6        0.37        0.27      0.99 o 
  -4   4   6       18.48       18.29      0.87 o 
  -3   4   6       13.36       19.28      1.12 o 
  -2   4   6       40.84       33.32      1.41 o 
  -1   4   6       26.03       19.86      0.68 o 
   0   4   6       12.25       10.91      0.55 o 
   1   4   6        1.29        6.80      0.56 o 
   2   4   6       22.69       29.16      1.12 o 
   3   4   6        6.96        9.18      0.67 o 
   4   4   6        1.67        3.40      1.02 o 
  -3   5   6        3.60        3.32      1.08 o 
  -2   5   6       13.98       15.19      1.17 o 
  -1   5   6       67.81       57.29      1.74 o 
   0   5   6       18.49       16.75      0.86 o 
   1   5   6       27.41       25.84      0.92 o 
   2   5   6        6.13        6.10      0.77 o 
   3   5   6        7.43        6.41      1.35 o 
  -6   1   7        5.69        6.45      0.78 o 
  -5   1   7        6.55        5.01      0.57 o 
  -4   1   7       21.08       24.36      0.73 o 
  -3   1   7       16.91       18.19      0.48 o 
  -2   1   7      208.44      318.64      8.71 o 
  -1   1   7      730.42      612.44      3.84 o 
   0   1   7       38.79       50.88      1.56 o 
   1   1   7      152.05      131.75      1.50 o 
   2   1   7       31.51       45.35      0.93 o 
   3   1   7       59.63       53.83      1.12 o 
   4   1   7       19.36       18.04      0.52 o 
   5   1   7        1.38        1.73      0.64 o 
   6   1   7        0.41       -0.11      0.97 o 
  -6   2   7        1.87        2.48      0.88 o 
  -5   2   7        1.56        1.77      0.56 o 
  -4   2   7        8.91        8.08      0.51 o 
  -3   2   7       33.70       27.96      0.68 o 
  -2   2   7       46.02       47.79      0.58 o 
  -1   2   7      118.75      166.71      7.73 o 
   0   2   7       59.03       43.83      0.67 o 
   1   2   7      190.21      188.83      3.96 o 
   2   2   7      160.40      173.02      1.63 o 
   3   2   7       26.09       23.42      0.49 o 
   4   2   7        1.41        1.23      0.32 o 
   5   2   7        0.18        0.21      0.65 o 
   6   2   7        1.32        0.67      0.96 o 
  -5   3   7       10.63       11.42      1.08 o 
  -4   3   7        6.85        6.08      0.50 o 
  -3   3   7       80.73       81.14      1.66 o 
  -2   3   7       36.89       43.96      0.94 o 
  -1   3   7       35.56       40.62      1.48 o 
   0   3   7       18.66       14.31      0.49 o 
   1   3   7       17.24       16.61      0.35 o 
   2   3   7      112.09      115.97      1.22 o 
   3   3   7      119.49      112.43      2.29 o 
   4   3   7        2.72        1.92      0.50 o 
   5   3   7        0.03       -0.19      1.03 o 
  -4   4   7        0.30        0.85      1.02 o 
  -3   4   7       19.36       19.24      0.92 o 
  -2   4   7       43.48       44.53      0.93 o 
  -1   4   7       48.09       45.38      1.31 o 
   0   4   7       57.21       53.16      0.96 o 
   1   4   7       30.20       23.59      0.64 o 
   2   4   7       50.12       43.29      0.90 o 
   3   4   7       58.61       53.68      1.37 o 
   4   4   7       20.01       16.37      1.43 o 
  -3   5   7        5.81        4.69      1.10 o 
  -2   5   7       17.87       14.08      1.20 o 
  -1   5   7        9.22       12.29      0.83 o 
   0   5   7       18.21       22.48      1.06 o 
   1   5   7       21.55       21.46      0.90 o 
   2   5   7        4.63        6.28      0.75 o 
   3   5   7        0.17        1.70      1.32 o 
  -6   0   8        5.50        6.33      1.77 o 
  -5   0   8        7.41        7.28      0.89 o 
  -4   0   8       10.23       10.50      0.61 o 
  -3   0   8      131.61      141.70      1.30 o 
  -2   0   8        7.36        4.82      0.51 o 
  -1   0   8      628.55      453.92      2.32 o 
   0   0   8      322.42      318.33      3.01 o 
   1   0   8      161.36      169.38      3.39 o 
   2   0   8        5.51        5.28      0.46 o 
   3   0   8       21.42       20.50      0.48 o 
   4   0   8       72.68       75.26      1.15 o 
   5   0   8        1.13        1.34      0.87 o 
   6   0   8        1.18        1.21      1.34 o 
  -6   1   8        5.11        4.87      0.69 o 
  -5   1   8        1.03        2.07      0.55 o 
  -4   1   8       20.07       16.49      0.58 o 
  -3   1   8        0.83        1.31      0.35 o 
  -2   1   8      340.42      286.89      4.62 o 
  -1   1   8      237.00      262.93      7.09 o 
   0   1   8      212.36      180.43      3.60 o 
   1   1   8       18.75       25.99      1.18 o 
   2   1   8      231.23      206.05      1.84 o 
   3   1   8        3.71        3.85      0.28 o 
   4   1   8       30.39       28.40      0.69 o 
   5   1   8        3.95        2.98      0.85 o 
   6   1   8        1.63        3.22      0.99 o 
  -6   2   8        4.68        4.65      1.24 o 
  -5   2   8        3.25        2.19      0.61 o 
  -4   2   8        1.32        1.47      0.47 o 
  -3   2   8       26.16       28.05      0.62 o 
  -2   2   8       72.44       92.70      1.10 o 
  -1   2   8      219.77      204.64      6.32 o 
   0   2   8       38.12       47.57      1.67 o 
   1   2   8        8.28       16.29      0.64 o 
   2   2   8       39.80       38.49      1.10 o 
   3   2   8        9.45       12.06      0.44 o 
   4   2   8        0.44        0.49      0.21 o 
   5   2   8        8.72        7.02      0.78 o 
   6   2   8        0.00       -0.85      0.97 o 
  -5   3   8        0.53        1.31      1.03 o 
  -4   3   8       14.98       13.74      1.23 o 
  -3   3   8       87.73       87.22      2.52 o 
  -2   3   8       45.12       46.59      0.68 o 
  -1   3   8      140.47      145.47      1.61 o 
   0   3   8       66.66       82.07      1.83 o 
   1   3   8        6.01        5.88      0.31 o 
   2   3   8       14.71       14.94      0.45 o 
   3   3   8       10.83       11.58      0.49 o 
   4   3   8        4.71        3.58      0.68 o 
   5   3   8        2.80        2.27      1.07 o 
  -4   4   8       11.48       10.43      1.30 o 
  -3   4   8        7.14        9.12      1.14 o 
  -2   4   8       10.86       13.13      0.63 o 
  -1   4   8       12.81       10.31      0.65 o 
   0   4   8       20.06       31.39      0.90 o 
   1   4   8        7.38       17.11      0.61 o 
   2   4   8       17.80       27.64      0.73 o 
   3   4   8       45.84       46.08      1.25 o 
   4   4   8       29.09       29.67      1.71 o 
  -3   5   8        1.22        2.62      1.10 o 
  -2   5   8       19.90       24.17      1.85 o 
  -1   5   8       47.52       48.41      1.44 o 
   0   5   8       11.86       13.37      0.85 o 
   1   5   8        9.24        7.23      0.80 o 
   2   5   8        3.75        3.62      0.88 o 
  -6   1   9        2.12        1.27      0.67 o 
  -5   1   9        7.69        6.55      0.61 o 
  -4   1   9        4.02        5.91      0.57 o 
  -3   1   9       60.37       54.04      1.10 o 
  -2   1   9      225.55      244.46      2.39 o 
  -1   1   9      248.17      338.49      7.37 o 
   0   1   9       41.64       47.14      2.82 o 
   1   1   9       38.77       34.78      1.46 o 
   2   1   9      105.84      114.27      1.66 o 
   3   1   9       32.91       35.89      0.58 o 
   4   1   9        4.81        5.72      0.46 o 
   5   1   9        0.61        0.62      0.84 o 
   6   1   9        0.32        0.10      0.98 o 
  -6   2   9        1.23        3.62      1.25 o 
  -5   2   9        5.94        8.71      0.66 o 
  -4   2   9       23.50       17.13      1.56 o 
  -3   2   9        3.15        1.71      0.45 o 
  -2   2   9       41.48       60.13      1.49 o 
  -1   2   9      102.76       99.78      1.60 o 
   0   2   9      163.78      120.37      2.14 o 
   1   2   9       29.46       27.26      0.56 o 
   2   2   9       45.69       39.39      1.10 o 
   3   2   9        2.07        2.67      0.41 o 
   4   2   9        4.54        3.07      0.32 o 
   5   2   9        0.60        1.24      0.75 o 
  -5   3   9       15.36       13.92      1.83 o 
  -4   3   9       11.18       15.96      0.82 o 
  -3   3   9        5.43        5.79      0.61 o 
  -2   3   9       44.68       47.68      1.32 o 
  -1   3   9        8.34        9.96      0.42 o 
   0   3   9      119.67      117.85      2.10 o 
   1   3   9        1.03        1.61      0.25 o 
   2   3   9       30.25       23.64      0.77 o 
   3   3   9       23.24       26.78      0.71 o 
   4   3   9       11.43       11.71      0.79 o 
   5   3   9        1.00        1.79      1.09 o 
  -4   4   9        0.52        1.92      1.04 o 
  -3   4   9       10.98       12.14      1.16 o 
  -2   4   9        2.69        3.76      0.54 o 
  -1   4   9       61.62       66.21      1.31 o 
   0   4   9       62.36       64.36      1.98 o 
   1   4   9       64.98       55.24      1.53 o 
   2   4   9       25.40       19.47      0.70 o 
   3   4   9       20.00       14.51      0.63 o 
   4   4   9       22.08       24.55      1.62 o 
  -2   5   9       35.78       31.93      1.41 o 
  -1   5   9       17.10       15.21      0.98 o 
   0   5   9        7.73        5.84      0.77 o 
   1   5   9        8.43       11.02      0.93 o 
   2   5   9       14.77       16.79      1.27 o 
  -6   0  10       12.66       12.97      1.45 o 
  -5   0  10        2.69        2.17      0.81 o 
  -4   0  10       28.46       25.89      0.83 o 
  -3   0  10       38.71       38.54      0.73 o 
  -2   0  10       40.62       37.97      1.04 o 
  -1   0  10      841.20      718.34      4.14 o 
   0   0  10     1228.87     1063.95      6.80 o 
   1   0  10       53.74       61.63      1.79 o 
   2   0  10      100.99       89.17      2.25 o 
   3   0  10       94.75       98.89      2.50 o 
   4   0  10        0.89        1.65      0.66 o 
   5   0  10        0.69        0.67      1.19 o 
   6   0  10        0.16        1.26      1.40 o 
  -6   1  10        4.92        3.87      0.72 o 
  -5   1  10       14.84       14.36      0.69 o 
  -4   1  10       12.35       15.06      0.78 o 
  -3   1  10       24.55       24.07      0.57 o 
  -2   1  10       19.82       20.15      0.53 o 
  -1   1  10      601.48      591.99      3.41 o 
   0   1  10      122.26      123.57      1.43 o 
   1   1  10      244.29      263.38      3.01 o 
   2   1  10        5.71        7.41      0.36 o 
   3   1  10       20.22       18.90      0.49 o 
   4   1  10       13.01        9.36      1.40 o 
   5   1  10        3.78        5.62      0.90 o 
   6   1  10        0.90        1.25      1.00 o 
  -6   2  10        5.40        4.05      1.30 o 
  -5   2  10       27.02       20.64      1.57 o 
  -4   2  10       27.94       24.30      0.84 o 
  -3   2  10       18.40       24.75      0.61 o 
  -2   2  10      164.94      158.36      2.29 o 
  -1   2  10      151.56      165.51      1.96 o 
   0   2  10       54.40       54.11      2.46 o 
   1   2  10        5.02        4.27      0.26 o 
   2   2  10        6.22        8.45      0.36 o 
   3   2  10        8.19        7.15      0.47 o 
   4   2  10       27.21       26.03      0.66 o 
   5   2  10        2.65        2.01      0.87 o 
  -5   3  10        8.19       10.42      1.00 o 
  -4   3  10        1.33        1.98      0.73 o 
  -3   3  10       15.40       16.09      0.70 o 
  -2   3  10       31.93       22.78      1.24 o 
  -1   3  10        6.39        6.60      0.37 o 
   0   3  10        6.84       20.97      0.53 o 
   1   3  10        4.20        3.12      0.38 o 
   2   3  10        4.72        3.97      0.37 o 
   3   3  10        7.72        7.16      0.59 o 
   4   3  10        0.74        0.53      0.65 o 
   5   3  10        0.59        0.58      0.98 o 
  -4   4  10        3.49        3.58      1.16 o 
  -3   4  10        3.39        4.02      0.97 o 
  -2   4  10        0.91        1.12      0.49 o 
  -1   4  10       14.67        9.77      0.49 o 
   0   4  10       86.83       80.77      2.06 o 
   1   4  10       38.94       40.72      0.89 o 
   2   4  10        5.26        6.02      0.47 o 
   3   4  10        7.12        7.92      1.14 o 
   4   4  10        1.86        2.66      1.08 o 
  -2   5  10       22.90       29.69      1.40 o 
  -1   5  10       11.05       10.16      1.08 o 
   0   5  10        1.40        1.66      0.73 o 
   1   5  10        5.56        6.94      0.92 o 
   2   5  10        3.55        4.18      1.13 o 
  -6   1  11        7.12        4.86      0.85 o 
  -5   1  11       10.42       14.29      0.73 o 
  -4   1  11       31.17       39.13      1.85 o 
  -3   1  11       24.09       30.03      0.69 o 
  -2   1  11       46.97       52.44      0.73 o 
  -1   1  11      206.94      237.60      1.65 o 
   0   1  11      205.77      236.25      2.65 o 
   1   1  11       37.88       33.18      1.15 o 
   2   1  11       18.95       20.64      0.56 o 
   3   1  11        4.24        4.98      0.42 o 
   4   1  11       15.42       14.73      0.94 o 
   5   1  11        6.76        5.88      0.91 o 
   6   1  11        0.47        0.31      1.00 o 
  -6   2  11        2.54        2.89      1.04 o 
  -5   2  11       27.36       26.86      1.25 o 
  -4   2  11       17.98       18.77      1.05 o 
  -3   2  11       11.32       12.40      0.64 o 
  -2   2  11        8.71        8.85      0.49 o 
  -1   2  11       35.29       45.05      1.45 o 
   0   2  11       59.58       53.55      0.77 o 
   1   2  11       41.16       36.37      0.64 o 
   2   2  11        7.58        5.97      0.37 o 
   3   2  11       26.07       27.77      0.68 o 
   4   2  11        6.87        7.86      0.54 o 
   5   2  11        4.09        3.78      0.82 o 
  -5   3  11       13.41       12.31      1.03 o 
  -4   3  11       26.06       20.56      0.90 o 
  -3   3  11        6.11        5.36      0.64 o 
  -2   3  11        5.80        6.69      0.54 o 
  -1   3  11       49.26       49.94      0.63 o 
   0   3  11        4.48        7.08      0.54 o 
   1   3  11       73.13       67.76      1.34 o 
   2   3  11        6.46        6.89      0.78 o 
   3   3  11       12.27       10.55      0.63 o 
   4   3  11        2.35        2.56      0.66 o 
   5   3  11        1.82        1.81      1.03 o 
  -4   4  11        2.44        3.33      1.05 o 
  -3   4  11        3.83        3.60      0.99 o 
  -2   4  11       15.32       15.29      0.55 o 
  -1   4  11        5.47        4.40      0.47 o 
   0   4  11       22.09       26.70      1.12 o 
   1   4  11        5.38        9.72      0.88 o 
   2   4  11        1.87        3.10      0.59 o 
   3   4  11        0.28        1.47      1.06 o 
   4   4  11        2.77        4.76      1.16 o 
  -2   5  11        9.73        9.99      1.25 o 
  -1   5  11        3.53        3.21      1.04 o 
   0   5  11        3.58        4.05      0.93 o 
   1   5  11        1.61        1.54      0.88 o 
   2   5  11        5.61        3.80      1.15 o 
  -6   0  12        9.02        8.59      1.35 o 
  -5   0  12       10.32        7.93      0.87 o 
  -4   0  12       31.82       34.74      0.90 o 
  -3   0  12      139.85      146.69      1.38 o 
  -2   0  12       16.02       19.63      0.65 o 
  -1   0  12       47.63       42.35      0.94 o 
   0   0  12      977.10      941.14      9.56 o 
   1   0  12      324.46      324.77      4.54 o 
   2   0  12      104.52      118.99      2.65 o 
   3   0  12       17.85       20.28      0.93 o 
   4   0  12        1.30        1.02      0.41 o 
   5   0  12        2.38        2.41      0.92 o 
  -6   1  12        1.55        1.75      0.79 o 
  -5   1  12       17.23       14.45      0.78 o 
  -4   1  12       86.61       84.68      3.04 o 
  -3   1  12       57.12       53.57      1.30 o 
  -2   1  12       70.33       82.54      0.72 o 
  -1   1  12       20.61       22.45      0.52 o 
   0   1  12        6.95        8.14      0.33 o 
   1   1  12       73.67       51.80      1.19 o 
   2   1  12       10.02        8.10      0.45 o 
   3   1  12        3.13        2.25      0.41 o 
   4   1  12       25.93       22.57      0.94 o 
   5   1  12        1.05        0.91      0.78 o 
  -5   2  12       13.00       11.09      0.94 o 
  -4   2  12        6.88       11.29      1.00 o 
  -3   2  12        9.06        9.52      0.62 o 
  -2   2  12        9.71        8.60      0.47 o 
  -1   2  12       13.22       10.96      0.43 o 
   0   2  12       36.50       38.02      0.74 o 
   1   2  12        7.44        8.64      0.38 o 
   2   2  12        6.50        7.28      0.37 o 
   3   2  12       11.05        8.05      0.46 o 
   4   2  12        2.33        3.04      0.52 o 
   5   2  12        6.99        8.85      0.88 o 
  -5   3  12        9.33        7.64      0.99 o 
  -4   3  12       14.62       13.43      0.92 o 
  -3   3  12        6.59        3.93      0.69 o 
  -2   3  12        5.12        6.59      0.53 o 
  -1   3  12       35.74       39.00      0.50 o 
   0   3  12       34.36       40.28      0.90 o 
   1   3  12       23.66       36.23      1.35 o 
   2   3  12       34.61       30.75      0.71 o 
   3   3  12       16.94       18.84      0.68 o 
   4   3  12        3.65        4.94      0.71 o 
  -4   4  12        4.00        1.31      1.06 o 
  -3   4  12       27.22       31.65      1.39 o 
  -2   4  12       32.09       36.51      0.91 o 
  -1   4  12       78.11       76.60      0.80 o 
   0   4  12       50.67       47.76      1.18 o 
   1   4  12       21.44       18.26      0.62 o 
   2   4  12       11.78        7.91      0.65 o 
   3   4  12        2.22        1.04      1.08 o 
  -2   5  12       14.78       14.88      1.26 o 
  -1   5  12       37.53       39.19      1.40 o 
   0   5  12        5.17        5.10      0.95 o 
   1   5  12        1.97        0.63      0.86 o 
  -6   1  13        1.94        0.97      0.81 o 
  -5   1  13       25.67       28.19      1.06 o 
  -4   1  13       17.09       17.19      0.88 o 
  -3   1  13       74.92       77.84      1.36 o 
  -2   1  13       10.72        9.74      0.49 o 
  -1   1  13       54.16       48.82      0.67 o 
   0   1  13       38.29       28.58      0.82 o 
   1   1  13       40.57       48.78      0.88 o 
   2   1  13        3.82        6.19      0.41 o 
   3   1  13        3.24        3.86      0.43 o 
   4   1  13        5.80        5.60      0.39 o 
   5   1  13        0.72        0.76      0.79 o 
  -5   2  13        1.08        2.23      0.89 o 
  -4   2  13       33.73       31.64      1.31 o 
  -3   2  13        2.07        3.93      0.59 o 
  -2   2  13        1.98        2.13      0.45 o 
  -1   2  13        1.94        2.04      0.30 o 
   0   2  13        9.53       11.03      0.48 o 
   1   2  13        1.85        1.89      0.36 o 
   2   2  13       55.44       51.21      1.46 o 
   3   2  13        7.07        9.58      0.46 o 
   4   2  13        9.77        9.67      0.64 o 
   5   2  13       11.27       12.53      0.94 o 
  -5   3  13        1.31        1.49      0.92 o 
  -4   3  13        6.57        3.50      0.96 o 
  -3   3  13       14.36       14.95      0.81 o 
  -2   3  13        8.85       10.89      0.57 o 
  -1   3  13       43.52       42.72      1.07 o 
   0   3  13      219.00      213.24      3.82 o 
   1   3  13       74.77       83.99      1.61 o 
   2   3  13       23.84       28.32      1.55 o 
   3   3  13        6.54        8.37      0.56 o 
   4   3  13        4.47        4.56      0.87 o 
  -4   4  13        1.83        2.70      1.18 o 
  -3   4  13        0.60        0.67      0.96 o 
  -2   4  13       16.33       16.44      0.82 o 
  -1   4  13       32.23       33.54      0.63 o 
   0   4  13       13.07        9.84      0.87 o 
   1   4  13       16.94       14.99      0.74 o 
   2   4  13        0.01        1.46      0.90 o 
   3   4  13        2.34        1.90      1.08 o 
  -1   5  13        6.58        4.97      1.09 o 
   0   5  13        2.08        1.84      0.92 o 
   1   5  13        7.88        6.95      1.12 o 
  -6   0  14        3.95        3.09      1.27 o 
  -5   0  14        7.27        5.06      1.60 o 
  -4   0  14       62.81       61.83      1.26 o 
  -3   0  14       60.30       62.96      1.44 o 
  -2   0  14       95.93      119.46      1.12 o 
  -1   0  14       43.43       33.87      0.80 o 
   0   0  14      166.87      161.46      1.97 o 
   1   0  14        4.64        2.30      0.49 o 
   2   0  14       20.21       15.92      0.77 o 
   3   0  14        1.15        1.14      0.46 o 
   4   0  14        2.78        2.94      0.46 o 
   5   0  14       18.20       18.75      1.52 o 
  -6   1  14        0.18       -0.01      0.81 o 
  -5   1  14       13.03       12.59      0.96 o 
  -4   1  14        1.01        5.21      0.89 o 
  -3   1  14       76.78       99.27      1.12 o 
  -2   1  14       12.94       13.11      0.65 o 
  -1   1  14        8.82        9.79      0.36 o 
   0   1  14       25.56       41.49      1.51 o 
   1   1  14       53.23       49.11      0.68 o 
   2   1  14        7.79        9.18      0.41 o 
   3   1  14       15.09       13.32      0.68 o 
   4   1  14        4.28        5.53      0.41 o 
   5   1  14        4.36        4.80      0.82 o 
  -5   2  14       18.82       22.38      1.29 o 
  -4   2  14        6.21        6.77      0.94 o 
  -3   2  14        1.88        0.96      0.63 o 
  -2   2  14       10.99       13.88      0.54 o 
  -1   2  14        0.90        1.66      0.32 o 
   0   2  14       87.77       80.18      1.48 o 
   1   2  14      200.99      209.42      2.90 o 
   2   2  14       79.98       82.14      0.93 o 
   3   2  14       20.50       17.89      0.68 o 
   4   2  14       14.04       13.12      0.74 o 
   5   2  14        1.76        2.36      0.84 o 
  -5   3  14        0.24        1.00      0.98 o 
  -4   3  14       14.19       11.60      1.05 o 
  -3   3  14       28.18       22.22      0.87 o 
  -2   3  14       20.04       21.68      0.72 o 
  -1   3  14       88.80       93.16      1.64 o 
   0   3  14      224.24      253.96      4.97 o 
   1   3  14       81.78       89.98      1.69 o 
   2   3  14       27.87       23.02      0.80 o 
   3   3  14       13.56        9.07      0.63 o 
   4   3  14        1.03        0.93      1.03 o 
  -3   4  14       23.02       20.69      1.16 o 
  -2   4  14       50.06       49.78      2.48 o 
  -1   4  14       30.21       33.24      0.79 o 
   0   4  14       23.01       21.42      0.69 o 
   1   4  14        7.74        7.47      0.76 o 
   2   4  14        0.85        0.81      0.91 o 
   3   4  14        2.02        1.99      1.10 o 
  -1   5  14        0.44        1.00      1.07 o 
   0   5  14        2.69        1.58      0.93 o 
  -5   1  15        4.72        6.07      1.04 o 
  -4   1  15       64.83       78.14      2.40 o 
  -3   1  15       32.87       34.64      1.43 o 
  -2   1  15       22.73       20.51      0.51 o 
  -1   1  15       10.01       10.00      0.37 o 
   0   1  15      114.54      104.29      2.33 o 
   1   1  15       21.24       23.11      0.56 o 
   2   1  15       44.49       47.00      0.65 o 
   3   1  15        4.56        7.44      0.42 o 
   4   1  15        3.79        3.45      0.43 o 
   5   1  15        4.40        3.90      0.82 o 
  -5   2  15        9.27        8.63      1.05 o 
  -4   2  15       22.84       20.07      1.09 o 
  -3   2  15        6.04        5.54      0.73 o 
  -2   2  15       19.99       27.01      0.70 o 
  -1   2  15        9.89       10.10      0.54 o 
   0   2  15       23.21       21.63      0.56 o 
   1   2  15      218.96      204.28      3.60 o 
   2   2  15       38.32       39.44      0.94 o 
   3   2  15        4.45        4.46      0.37 o 
   4   2  15        0.86        1.71      0.66 o 
   5   2  15        0.06        0.56      0.92 o 
  -4   3  15        3.70        3.98      0.99 o 
  -3   3  15       12.33       14.02      0.89 o 
  -2   3  15       19.14       20.64      0.92 o 
  -1   3  15       24.36       27.75      1.00 o 
   0   3  15       17.07       19.67      0.72 o 
   1   3  15       47.00       50.08      0.96 o 
   2   3  15       15.71       16.74      0.67 o 
   3   3  15        3.76        4.13      0.81 o 
   4   3  15        0.64        1.73      1.02 o 
  -3   4  15        2.31        2.27      0.97 o 
  -2   4  15        0.84        3.34      0.98 o 
  -1   4  15       13.69       17.75      1.25 o 
   0   4  15        2.44        3.68      0.55 o 
   1   4  15        4.28        2.43      0.71 o 
   2   4  15        4.41        4.83      0.98 o 
   3   4  15        5.85        6.74      1.17 o 
  -5   0  16        6.30        4.62      1.82 o 
  -4   0  16      134.42      115.20      1.65 o 
  -3   0  16      441.02      430.40      6.61 o 
  -2   0  16      127.55      125.33      2.19 o 
  -1   0  16       47.75       44.95      0.92 o 
   0   0  16       14.94       12.05      0.56 o 
   1   0  16        4.83        3.16      0.48 o 
   2   0  16      129.85      118.36      2.52 o 
   3   0  16      116.98      117.24      2.51 o 
   4   0  16        6.74        6.11      0.54 o 
   5   0  16        4.93        6.29      1.39 o 
  -5   1  16        7.36        7.31      1.04 o 
  -4   1  16       18.81       20.16      1.07 o 
  -3   1  16       23.87       49.26      2.09 o 
  -2   1  16       47.16       54.38      1.54 o 
  -1   1  16       29.12       33.43      0.61 o 
   0   1  16       81.24       83.11      1.65 o 
   1   1  16      196.44      214.39      2.11 o 
   2   1  16      217.48      241.61      2.61 o 
   3   1  16       24.71       23.50      0.83 o 
   4   1  16        4.23        5.04      0.52 o 
   5   1  16        0.53        1.01      0.93 o 
  -5   2  16        0.05        0.08      0.97 o 
  -4   2  16        8.66       13.48      1.04 o 
  -3   2  16        3.91        3.69      0.75 o 
  -2   2  16       44.22       43.35      1.41 o 
  -1   2  16       47.38       48.10      0.83 o 
   0   2  16       27.12       21.58      0.75 o 
   1   2  16       42.52       50.92      2.26 o 
   2   2  16       15.38       20.53      0.77 o 
   3   2  16        7.97        4.46      0.43 o 
   4   2  16        0.14       -0.25      0.65 o 
  -4   3  16        0.51        2.13      0.96 o 
  -3   3  16        4.12        5.09      0.82 o 
  -2   3  16       20.67       17.60      0.76 o 
  -1   3  16        6.70        6.49      0.42 o 
   0   3  16       17.84       22.20      0.73 o 
   1   3  16       18.93       20.71      0.63 o 
   2   3  16        2.64        4.95      0.64 o 
   3   3  16        0.58        0.97      0.67 o 
   4   3  16        4.31        4.23      1.08 o 
  -3   4  16        3.49        3.29      1.00 o 
  -2   4  16        8.22        6.88      0.91 o 
  -1   4  16       22.48       20.94      1.22 o 
   0   4  16        3.34        5.11      0.81 o 
   1   4  16        6.27        7.26      0.94 o 
   2   4  16        1.30        1.37      0.96 o 
  -5   1  17        0.03       -0.17      0.99 o 
  -4   1  17       12.67       11.20      0.95 o 
  -3   1  17      136.65      136.88      3.19 o 
  -2   1  17      149.48      167.18      6.28 o 
  -1   1  17       17.45       16.61      0.73 o 
   0   1  17       33.33       31.17      1.10 o 
   1   1  17       72.33       59.06      1.13 o 
   2   1  17       18.20       20.57      0.69 o 
   3   1  17       34.54       32.99      1.01 o 
   4   1  17        2.90        3.19      0.53 o 
  -5   2  17        0.51        0.36      0.99 o 
  -4   2  17        5.75        4.97      0.95 o 
  -3   2  17        0.06        0.61      0.74 o 
  -2   2  17       27.85       27.57      1.65 o 
  -1   2  17       16.24       18.46      0.65 o 
   0   2  17       27.65       27.46      1.09 o 
   1   2  17        9.13       16.14      1.12 o 
   2   2  17       41.64       38.76      0.91 o 
   3   2  17        3.37        4.61      0.60 o 
   4   2  17        0.34       -0.30      0.69 o 
  -4   3  17        0.12       -0.03      0.97 o 
  -3   3  17        9.85       11.11      0.99 o 
  -2   3  17        3.04        4.96      0.69 o 
  -1   3  17       16.01       14.17      0.83 o 
   0   3  17        7.16        9.21      0.66 o 
   1   3  17        8.15        4.97      0.56 o 
   2   3  17       15.43       12.41      0.72 o 
   3   3  17        3.73        4.03      0.72 o 
  -3   4  17        1.21        1.00      1.20 o 
  -2   4  17        1.43        1.24      1.03 o 
  -1   4  17        6.89        6.60      1.08 o 
   0   4  17        9.85       11.53      1.01 o 
   1   4  17        1.51        2.28      0.91 o 
   2   4  17        1.97        3.62      1.01 o 
  -5   0  18        8.52        6.56      1.62 o 
  -4   0  18        3.90        5.20      1.28 o 
  -3   0  18       75.21       59.10      1.40 o 
  -2   0  18      169.49      156.14      1.89 o 
  -1   0  18       15.65       14.74      0.75 o 
   0   0  18        4.12        4.09      0.56 o 
   1   0  18        4.46        3.82      0.51 o 
   2   0  18       11.43       12.20      0.63 o 
   3   0  18       86.27      102.00      1.56 o 
   4   0  18       21.67       25.63      1.34 o 
  -5   1  18        1.56        3.10      1.04 o 
  -4   1  18        7.78        8.42      0.92 o 
  -3   1  18       13.49       14.35      1.03 o 
  -2   1  18      146.88      150.28      3.84 o 
  -1   1  18       68.79       64.29      1.31 o 
   0   1  18       16.73       19.93      0.50 o 
   1   1  18       10.35       22.45      0.99 o 
   2   1  18        0.44        2.95      0.50 o 
   3   1  18        2.70        2.32      0.42 o 
   4   1  18        9.96       10.37      0.59 o 
  -5   2  18        0.59        0.74      1.01 o 
  -4   2  18        0.52        1.08      0.93 o 
  -3   2  18        7.79        5.94      0.84 o 
  -2   2  18       42.70       41.55      1.75 o 
  -1   2  18       36.30       34.03      1.85 o 
   0   2  18       18.23       17.62      0.65 o 
   1   2  18       67.53       57.56      1.76 o 
   2   2  18       15.38       18.85      0.81 o 
   3   2  18        4.08        5.81      0.68 o 
   4   2  18        1.08        0.53      0.72 o 
  -4   3  18        0.88        0.93      0.98 o 
  -3   3  18        1.68        1.83      0.89 o 
  -2   3  18        9.34        7.74      0.70 o 
  -1   3  18       40.11       30.89      1.79 o 
   0   3  18       13.95       13.56      0.70 o 
   1   3  18        0.01        0.47      0.78 o 
   2   3  18        6.58        8.73      0.72 o 
   3   3  18       10.97       15.24      0.84 o 
  -2   4  18        2.98        3.01      1.10 o 
  -1   4  18        4.29        3.77      1.08 o 
   0   4  18       14.85       14.00      1.20 o 
   1   4  18        7.24        8.74      0.98 o 
  -5   1  19        3.58        3.91      1.08 o 
  -4   1  19        2.66        2.89      1.04 o 
  -3   1  19        6.57        4.94      0.79 o 
  -2   1  19       65.21       65.35      1.29 o 
  -1   1  19       67.77       74.00      1.93 o 
   0   1  19        5.00        4.75      0.44 o 
   1   1  19       40.92       31.04      0.80 o 
   2   1  19       67.62       65.39      1.27 o 
   3   1  19        6.98        8.29      0.51 o 
   4   1  19        1.70        2.47      0.67 o 
  -4   2  19        0.73        0.07      0.95 o 
  -3   2  19        2.52        3.39      0.80 o 
  -2   2  19        1.62        7.50      0.71 o 
  -1   2  19       77.07       79.28      1.92 o 
   0   2  19       18.11       18.01      0.75 o 
   1   2  19       34.36       33.87      1.41 o 
   2   2  19       16.85       17.87      0.90 o 
   3   2  19        2.16        2.08      0.67 o 
   4   2  19        0.17        0.74      0.80 o 
  -3   3  19        3.07        2.36      0.90 o 
  -2   3  19        3.39        1.05      0.96 o 
  -1   3  19       14.57       20.40      1.26 o 
   0   3  19       19.00       19.85      1.34 o 
   1   3  19        0.54        0.35      0.80 o 
   2   3  19        9.91        8.76      0.79 o 
   3   3  19        8.03        6.97      1.01 o 
  -2   4  19        3.39        4.16      1.11 o 
  -1   4  19        1.36        1.01      1.09 o 
   0   4  19        5.89        6.50      1.19 o 
   1   4  19        1.98        3.42      0.90 o 
  -5   0  20        8.37       12.75      1.59 o 
  -4   0  20        2.84        4.36      1.29 o 
  -3   0  20       20.40       21.26      1.09 o 
  -2   0  20        6.61        5.93      0.90 o 
  -1   0  20       11.43        6.76      0.73 o 
   0   0  20        2.39        2.05      0.60 o 
   1   0  20       15.84       15.36      0.65 o 
   2   0  20      115.55      113.38      1.84 o 
   3   0  20      100.54      107.72      2.73 o 
   4   0  20        7.43        6.00      0.99 o 
  -4   1  20        2.17        2.71      1.09 o 
  -3   1  20        0.77        1.46      0.76 o 
  -2   1  20       17.37       15.77      0.53 o 
  -1   1  20       14.10       17.60      0.55 o 
   0   1  20       11.03        9.88      0.49 o 
   1   1  20        9.00        9.65      0.46 o 
   2   1  20       16.49       21.65      0.82 o 
   3   1  20        3.80        3.65      0.72 o 
   4   1  20        0.28        0.94      0.88 o 
  -4   2  20        1.80        3.00      1.01 o 
  -3   2  20        6.39        6.23      0.92 o 
  -2   2  20       10.05       13.50      1.12 o 
  -1   2  20       32.35       24.65      1.09 o 
   0   2  20        6.94        9.21      0.71 o 
   1   2  20        0.40        0.47      0.54 o 
   2   2  20        0.83        0.85      0.75 o 
   3   2  20        2.37        1.97      0.79 o 
  -3   3  20        0.04        0.81      1.16 o 
  -2   3  20        0.37        0.25      1.00 o 
  -1   3  20       22.11       19.31      1.22 o 
   0   3  20       39.37       36.31      2.16 o 
   1   3  20        4.53        6.69      0.93 o 
   2   3  20        2.91        4.82      0.82 o 
  -1   4  20        4.70        6.33      1.16 o 
   0   4  20       18.62       16.01      1.31 o 
  -4   1  21        0.92        1.90      1.09 o 
  -3   1  21        1.03        0.38      0.77 o 
  -2   1  21        4.21       10.88      0.80 o 
  -1   1  21       27.43       27.56      1.01 o 
   0   1  21       12.26       11.87      0.57 o 
   1   1  21        2.45        3.28      0.43 o 
   2   1  21       20.45       18.43      0.66 o 
   3   1  21       41.03       43.43      1.04 o 
  -4   2  21        1.27        0.97      1.00 o 
  -3   2  21        1.66        1.08      0.88 o 
  -2   2  21       36.99       29.63      1.20 o 
  -1   2  21       26.35       21.44      0.78 o 
   0   2  21       17.04       18.95      0.79 o 
   1   2  21        1.16        1.98      0.73 o 
   2   2  21        1.02        1.55      0.83 o 
   3   2  21        2.53        3.03      0.81 o 
  -3   3  21        0.38        0.81      1.19 o 
  -2   3  21        0.30        0.01      1.02 o 
  -1   3  21        0.92        1.90      1.05 o 
   0   3  21       17.46       16.41      0.98 o 
   1   3  21        5.65        6.82      0.95 o 
   2   3  21        1.08        1.00      0.80 o 
  -4   0  22        1.21       -0.19      1.27 o 
  -3   0  22       24.16       23.60      2.30 o 
  -2   0  22        5.84        4.38      0.93 o 
  -1   0  22       57.32       47.09      1.52 o 
   0   0  22       52.24       40.04      1.39 o 
   1   0  22       18.98       16.25      0.85 o 
   2   0  22        8.11       10.08      0.81 o 
   3   0  22       22.15       24.47      1.43 o 
  -4   1  22        6.45        8.36      1.07 o 
  -3   1  22        0.12        0.84      0.88 o 
  -2   1  22        9.44        4.78      0.60 o 
  -1   1  22       19.04       17.18      0.57 o 
   0   1  22        3.05        5.62      0.53 o 
   1   1  22        8.08        7.65      0.49 o 
   2   1  22        7.46        8.60      0.86 o 
   3   1  22       11.27       12.57      0.77 o 
  -3   2  22        1.20        1.17      0.90 o 
  -2   2  22        4.91        7.41      1.08 o 
  -1   2  22       10.83       15.19      1.02 o 
   0   2  22        0.54        1.65      0.67 o 
   1   2  22        3.35        2.56      0.78 o 
   2   2  22        0.60        0.73      0.86 o 
   3   2  22        2.18        1.82      0.83 o 
  -2   3  22        1.60        1.48      1.08 o 
  -1   3  22        1.85        4.17      1.12 o 
   0   3  22        1.11        1.74      1.08 o 
   1   3  22        0.23        1.24      0.91 o 
  -4   1  23        1.90        2.80      1.05 o 
  -3   1  23        0.03        1.30      0.92 o 
  -2   1  23        0.66        2.11      0.70 o 
  -1   1  23        1.08        0.22      0.47 o 
   0   1  23       23.61       19.87      0.72 o 
   1   1  23       11.64       11.95      0.77 o 
   2   1  23        1.53        1.97      0.79 o 
   3   1  23        0.84        0.36      0.77 o 
  -3   2  23        0.05        0.87      1.15 o 
  -2   2  23        1.03        1.67      1.03 o 
  -1   2  23       16.93       14.31      1.16 o 
   0   2  23        7.30        6.48      0.86 o 
   1   2  23        1.85        2.17      0.81 o 
   2   2  23        0.92        1.06      0.88 o 
  -1   3  23       14.45       11.69      1.23 o 
   0   3  23       14.70       13.03      1.22 o 
   1   3  23        0.91        1.84      0.93 o 
  -3   0  24        2.03        0.75      1.46 o 
  -2   0  24        3.98        4.02      1.30 o 
  -1   0  24        5.06        3.45      1.07 o 
   0   0  24       16.06       14.20      1.15 o 
   1   0  24       10.02        9.03      0.91 o 
   2   0  24        0.86        1.17      0.93 o 
  -3   1  24        0.74        2.71      0.87 o 
  -2   1  24       11.98       10.77      0.94 o 
  -1   1  24        5.88        6.10      0.66 o 
   0   1  24        7.14        9.00      0.60 o 
   1   1  24        7.68        9.81      0.91 o 
   2   1  24        0.41        1.68      0.74 o 
  -2   2  24        2.40        1.45      1.17 o 
  -1   2  24        1.60        3.63      1.07 o 
   0   2  24        4.68        3.71      0.85 o 
   1   2  24        1.52        1.63      0.83 o 
   2   2  24        3.18        3.39      0.93 o 
  -3   1  25        1.52        1.97      1.08 o 
  -2   1  25        0.12       -0.68      0.92 o 
  -1   1  25        0.87        1.47      0.63 o 
   0   1  25        1.06        1.60      0.74 o 
   1   1  25        2.41        2.97      0.80 o 
   2   1  25        2.88        3.17      0.77 o 
  -2   2  25        0.37        0.68      1.17 o 
  -1   2  25        5.44        6.51      1.13 o 
   0   2  25        1.94        0.72      1.04 o 
   1   2  25        3.00        2.15      0.87 o 
  -2   0  26        1.02        1.97      1.33 o 
  -1   0  26        0.48       -0.10      1.08 o 
   0   0  26        8.81        7.15      1.00 o 
   1   0  26        2.01        0.65      1.01 o 
  -2   1  26        2.54        3.53      1.32 o 
  -1   1  26        0.75        1.55      0.95 o 
   0   1  26        0.05        0.80      0.75 o 
   1   1  26        1.31        1.53      0.80 o 
  -1   1  27        0.32        0.87      1.14 o 
   0   1  27        1.80        2.72      0.86 o 
                                                 
